# Supplementary material for: Depressive-like Behavior Is Accompanied by Prefrontal Cortical Innate Immune Fatigue and Dendritic Spine Losses after HIV-1 Tat and Morphine Exposure
Source: Viruses. 2023 Feb 21;15(3):590. doi: 10.3390/v15030590 (PMC10052300; doi:10.3390/v15030590)
Supplement: Supplementary file 1 [file viruses-15-00590-s001.zip]

Archive with 1 entries (1 files):
- viruses-2159149-supplementary.pdf
